# Supplementary material for: Shoulder Magnetic Resonance Arthrography with the Internal and External Rotation Positions of the Humeral Head in the Evaluation of SLAP Lesions
Source: Diagnostics (Basel). 2022 Sep 15;12(9):2230. doi: 10.3390/diagnostics12092230 (PMC9497654; doi:10.3390/diagnostics12092230)
Supplement: Supplementary file 1 [file diagnostics-12-02230-s001.zip]

Archive with 1 entries (1 files):
- diagnostics-1855226-supplementary.pdf
